# Supplementary material for: Upregulation of miR145 and miR126 in EVs from Renal Cells Undergoing EMT and Urine of Diabetic Nephropathy Patients
Source: Int J Mol Sci. 2022 Oct 11;23(20):12098. doi: 10.3390/ijms232012098 (PMC9603196; doi:10.3390/ijms232012098)
Supplement: Supplementary file 1 [file ijms-23-12098-s001.zip]

Archive with 1 entries (1 files):
- ijms-1886794-supplementary.pdf
